# Supplementary material for: Spatial expression patterns of genes encoding sugar sensors in leaves of C4 and C3 grasses
Source: Ann Bot. 2023 Apr 27;131(6):985–1000. doi: 10.1093/aob/mcad057 (PMC10332396; doi:10.1093/aob/mcad057)
Supplement: mcad057_suppl_Supplementary_Data [file mcad057_suppl_supplementary_data.xlsx]

## Sheet: Gene IDs
Supplementary Data File S1 Gene IDs
	Gene	Bd	Os	Zm	Pm	Sv	Ss	Sb	Si	Ph
	TOR	Bradi2g28007.1	LOC_Os03g52794	Zm00001d037950_T004	lcl|CM009695.2_cds_RLM99710.1_23126	Sevir.3G281300.1	Sspon.007B0012321	Sobic.009G109200.1	Seita.3G273900.1	Pahal.3G315200.1
	LST8-1	Bradi2g60690.1	LOC_Os03g47780	Zm00001d007577_T001	lcl|CM009691.2_cds_RLN19963.1_5224	Sevir.8G183700.1	Sspon.002A0038950	Sobic.005G172500.1	Seita.8G174500.1	Pahal.9G134800.1
	RAPTOR1	Bradi4g44667.2	LOC_Os12g01922	Zm00001d023230_T006	lcl|CM009695.2_cds_RLM99213.1_22285	Sevir.7G338000.2	Sspon.007A0022831	Sobic.008G009700.1	Seita.7G328200.1	Pahal.3G004900.1
	RAPTOR2		LOC_Os11g01872	Zm00001d052327_T006	lcl|CM009707.2_cds_RLM58840.1_55377	Sevir.8G015500.2	Sspon.007B0022690	Sobic.005G008800.1	Seita.7G328900.1	Pahal.8G005800.1
	RAPTOR3	Bradi4g44675		Zm00001d005065_T002	lcl|CM009706.2_cds_RLM69122.1_52528		Sspon.005B0018320		Seita.8G016500.1
	SnRK1α1	Bradi1g65630.1	LOC_Os08g37800	Zm00001d028733	lcl|CM009690.2_cds_RLN40245.1_1175	Sevir.9G445900.4	Sspon.001C0009620	Sobic.001G408200.1	Seita.9G442000.1	Pahal.9G504100.1
	SnRK1α2	Bradi2g48830.1	LOC_Os03g17980	Zm00001d005108_T003	lcl|CM009696.2_cds_RLN22285.1_26407	Sevir.5G307700.1	Sspon.003A0008840	Sobic.003G284000.2	Seita.5G305000.1	Pahal.5G172600.1
	SnRK1α3	Bradi2g18970.1	LOC_Os05g45420	Zm00001d038745_T002	lcl|CM009695.2_cds_RLN01087.1_20715	Sevir.3G173000.1	Sspon.007A0004510	Sobic.009G208100.1	Seita.3G168800.1	Pahal.3G203400.1
	SnRK1β1	Bradi2g21420.1	LOC_Os05g41220	Zm00001d010662_T001	lcl|CM009694.2_cds_RLN29565.1_20255	Sevir.3G200700.2	Sspon.007D0006620	Sobic.009G180200.2	Seita.3G196200.1	Pahal.3G232800.1
	SnRK1β2	Bradi1g64040.1	LOC_Os03g20340	Zm00001d047594_T001	lcl|CM009690.2_cds_RLN38792.1_1339	Sevir.9G428200.1	Sspon.001D0010551	Sobic.001G390500.1	Seita.9G424000.1	Pahal.9G486100.1
	SnRK1β3	Bradi2g01490	LOC_Os09g20010	Zm00001d031520_T001	lcl|CM009696.2_cds_RLN23310.1_27539	Sevir.3G118500.1	Sspon.006A0002813	Sobic.007G203700.1	Seita.3G116100.1	Pahal.3G149200.1
	SnRK1γ1	Bradi5g07750.1	LOC_Os04g31340	Zm00001d004006_T001	lcl|CM009705.2_cds_RLM64930.1_50441	Sevir.7G076700.1	Sspon.005B0014340	Sobic.006G047000.1	Seita.7G070300.1	Pahal.7G119900.1
	SnRK1γ2	Bradi2g59070.1	LOC_Os01g69240	Zm00001d012019_T001	lcl|CM009696.2_cds_RLN23310.1_27539	Sevir.5G437300.1	Sspon.003D0003040	Sobic.003G405800.1	Seita.5G431400.1	Pahal.5G039600.1
	SnRK1βγ1	Bradi1g00990.1	LOC_Os03g63940	Zm00001d034896_T003	lcl|CM009691.2_cds_RLN19970.1_9063	Sevir.9G004900.1	Sspon.001D0046161	Sobic.001G005600.1	Seita.9G004700.1	Pahal.9G004500.1
	SnRK1βγ2			Zm00001d012817_T002	lcl|CM009690.2_cds_RLN42099.1_4931		Sspon.001A0042843
	HXK1		LOC_Os07g26540.1
	HXK2	Bradi2g18877.1	LOC_Os05g45590.1
	HXK3	Bradi2g60450.1	LOC_Os01g71320.1	Zm00001d042146_T002, Zm00001d011889_T001	lcl|CM009703.2_cds_RLM61753.1_46423	Sevir.5G454200.3	Sspon.003B0001841	Sobic.003G421201.1	Seita.5G447800.1	Pahal.5G024200.1
	HXK5	BradiI2g19400	LOC_Os05g44760	Zm00001d038792_T001	lcl|CM009695.2_cds_RLM98478.1_22317	Sevir.3G178000.1	Sspon.007D0005020	Sobic.009G203500.1	Seita.3G173900.1	Pahal.3G208700.1
	HXK6	BradiI2g49460	LOC_Os01g53930	Zm00001d043511_T001	lcl|CM009696.2_cds_RLN22360.1_26501	Sevir.5G316400.1	Sspon.003A0008270	Sobic.003G291800.1	Seita.5G313600.1	Pahal.5G164000.1
	HXK4	Bradi5g01836.1	LOC_Os07g09890.1	Zm00001d010796_T001
	HXK7	Bradi2g33380.1	LOC_Os05g09500.1	Zm00001d037689_T001		Sevir.5G133100.1	Sspon.007D0012930	Sobic.003G035500.1	Seita.5G134800.1	Pahal.5G504900.1
	HXK8	Bradi2g05670.7		Zm00001d039512_T010	lcl|CM009696.2_cds_RLN25359.1_27970	Sevir.3G112100.1	Sspon.003A0028431	Sobic.009G069800.1	Seita.3G109600.1	Pahal.3G143300.1
	HXK9	Bradi2g48547.1	LOC_Os01g52450.1	Zm00001d043607_T001	lcl|CM009696.2_cds_RLN24980.1_26375		Sspon.003B0018222	Sobic.003G280400.1
	HXK10	Bradi2g27150.1	LOC_Os05g31110.1	Zm00001d037861_T001	lcl|CM009695.2_cds_RLN00677.1_23042	Sevir.3G270700.1	Sspon.007C0009570	Sobic.009G119100.1	Seita.3G264000.1	Pahal.3G303300.1
	TPS1	Bradi2g19640.1	LOC_Os05g44210	Zm00001d010755_T001	lcl|CM009694.2_cds_RLN29419.1_20077	Sevir.3G180900.1	Sspon.007B0004770	Sobic.009G200200.1	Seita.3G176900.1	Pahal.3G211700.1
	TPP1	Bradi3g50810.3	LOC_Os02g44230	Zm00001d017502_T002	lcl|CM009700.2_cds_RLN08168.1_39248	Sevir.1G266500.3	Sspon.004C0008630	Sobic.001G322500.2	Seita.1G262000.1	Pahal.1G336400.1
	TRE	Bradi3g31410.1	LOC_Os10g37660	Zm00001d029654_T003	lcl|CM009690.2_cds_RLN43150.1_1938	Sevir.9G356700.1	Sspon.001A0015781	Sobic.004G293500.1	Seita.9G350600.1	Pahal.9G412900.1

## Sheet: Leaf-seed ratio
Supplementary Data File S2 Leaf to seed expression ratios of C4 and C3 grasses, n=3. Blank spaces indicate no expression, the gene does not exist in that genome or could not be found within the dataset. Related to Figure 1 and Figure S8.
Zea mays						Panicum millaceum						Oryza sativa						Brachypodium distachyon
Gene name	Gene ID	Rep 1	Rep 2	Rep 3		Gene name	Gene ID	Rep 1	Rep 2	Rep 3		Gene name	Gene ID	Rep 1	Rep 2	Rep 3		Gene name	Gene ID	Rep 1	Rep 2	Rep 3
TOR	GRMZM2G349554					TOR	lcl|CM009695.2_cds_RLM99710.1_23126					TOR	LOC_Os03g52794	4.35305	1.93134	1.99097		TOR	Bradi2g28007.1	0.583552	0.965547	0.779488
LST8-1	GRMZM2G094959	0.982599	0.973242	0.973106		LST8-1	lcl|CM009691.2_cds_RLN19963.1_5224	0.598082	0.782567	0.530942		LST8-1	LOC_Os03g47780	3.77051	1.82573	2.87985		LST8-1	Bradi2g60690.1	2.10024	1.00817	0.6963
RAPTOR1	GRMZM2G048067	0.950397	0.923823	0.959845		RAPTOR1	lcl|CM009695.2_cds_RLM99213.1_22285	0.782188	1.05632	0.844672		RAPTOR1	LOC_Os12g01922	5.37363	1.72534	3.91959		RAPTOR1	Bradi4g44667.2	3.94127	11.4973	1.17835
RAPTOR2	GRMZM2G460090	0.984867	0.969824	0.970494		RAPTOR2	lcl|CM009707.2_cds_RLM58840.1_55377	0.740697	1.13614	1.06794		RAPTOR2	LOC_Os11g01872	6.85827	3.64082	3.81338		RAPTOR2
RAPTOR3	GRMZM2G444808	0.903743	0.910825	0.8889		RAPTOR3	lcl|CM009706.2_cds_RLM69122.1_52528	0.816719	1.13965	0.909765		RAPTOR3						RAPTOR3	Bradi4g44675
SnRK1α1	GRMZM2G180704	1.02521	1.05137	1.02173		SnRK1α1	lcl|CM009690.2_cds_RLN40245.1_1175	0.918334	3.20585	2.00471		SnRK1α1	LOC_Os05g45420	2.31511	0.787825	2.17523		SnRK1α1	Bradi2g18970.1	0.700555	0.916723	0.979928
SnRK1α2	GRMZM2G107867	1.02483	1.03283	1.02909		SnRK1α2	lcl|CM009696.2_cds_RLN22285.1_26407	0.74271	0.851848	0.773866		SnRK1α2	LOC_Os03g17980	1.41646	0.584759	2.82228		SnRK1α2	Bradi1g65630.1	0.142261	0.227073	0.223826
SnRK1α3	GRMZM2G077278	0.966715	1.00033	1.00917		SnRK1α3	lcl|CM009695.2_cds_RLN01087.1_20715	0.649109	1.27103	1.22049		SnRK1α3	LOC_Os08g37800	1.41646	0.584759	2.82228		SnRK1α3	Bradi1g65630.4	1.01	0.638796	0.368627
SnRK1β1	GRMZM2G025459	1.10688	1.18248	1.15141		SnRK1β1	lcl|CM009694.2_cds_RLN29565.1_20255	1.50455	0.859526	0.698325		SnRK1β1	LOC_Os05g41220	3.60964	1.64112	2.49419		SnRK1β1	Bradi2g21420.1	0.251715	0.740134	0.956644
SnRK1β2	GRMZM2G064725	0.994644	0.994305	0.978409		SnRK1β2	lcl|CM009690.2_cds_RLN38792.1_1339	0.913031	1.16871	0.886073		SnRK1β2	LOC_Os03g20340	7.38667	2.56958	4.84352		SnRK1β2	Bradi1g64040.1	0.604111	0.623436	0.805561
SnRK1β3	GRMZM2G070163	0.917091	0.943816	0.934861		SnRK1β3	lcl|CM009696.2_cds_RLN23310.1_27539	0.409744	0.138626	0.0606167		SnRK1β3	LOC_Os09g20010	4.45021	1.57868	2.96443		SnRK1β3	Bradi2g01490	#DIV/0!	#DIV/0!	#DIV/0!
SnRK1γ1	GRMZM2G173536	1.04657	1.08896	1.01995		SnRK1γ1	lcl|CM009705.2_cds_RLM64930.1_50441	2.1773	12.106	7.00385		SnRK1γ1	LOC_Os04g31340	4.4718	1.89954	4.39969		SnRK1γ1	Bradi5g07750.1	0.371892	1.53727	0.551846
SnRK1γ2	GRMZM2G003493	1.12866	1.0523	0.93562		SnRK1γ2	lcl|CM009696.2_cds_RLN23310.1_27539	0.409744	0.138626	0.0606167		SnRK1γ2	LOC_Os01g69240	0.869565	1.61194	0.574257		SnRK1γ2	Bradi2g59070.1	1.31313	0.875556	0.871134
SnRK1βγ1	GRMZM2G047774	0.958985	0.957743	0.960678		SnRK1βγ1	lcl|CM009691.2_cds_RLN19970.1_9063	0.888177	2.04627	1.82705		SnRK1βγ1	LOC_Os03g63940	5.65654	2.02081	3.65181		SnRK1βγ1	Bradi1g00990.1	3.83912	2.62339	3.64408
SnRK1βγ2	GRMZM2G014170					SnRK1βγ2	lcl|CM009690.2_cds_RLN42099.1_4931	0.905256	2.24552	2.21938		SnRK1βγ2						SnRK1βγ2
HXK5	GRMZM2G432801	1.11453	1.07398	1.04258		HXK5	lcl|CM009695.2_cds_RLM98478.1_22317	0.645205	1.58068	2.20481		HXK5	LOC_Os05g44760	9.66235	4.86204	5.7643		HXK5	BradiI2g19400
HXK6	GRMZM5G856653					HXK6	lcl|CM009696.2_cds_RLN22360.1_26501	0.557038	1.19755	1.39209		HXK6	LOC_Os01g53930	116.276	33.0634	107.73		HXK6	BradiI2g49460
TPS1	GRMZM2G068943	1.11186	1.11604	1.08682		TPS1	lcl|CM009694.2_cds_RLN29419.1_20077	1.06237	10.6048	13.4658		TPS1	LOC_Os05g44210	5.26295	1.65	3.58015		TPS1	Bradi2g19640.1	0.428858	0.280709	0.668667
TPP1	GRMZM2G112830	1.10636	1.17499	1.16517		TPP1	lcl|CM009700.2_cds_RLN08168.1_39248	0.903564	79	28.0583		TPP1	LOC_Os02g44230	121.711	172.054	194.287		TPP1	Bradi3g50810.3	61.7937	6.57182	9.01478
TRE	GRMZM2G162690	1.00612	1.01312	1.01498		TRE	lcl|CM009690.2_cds_RLN43150.1_1938	1.51766	2.20663	1.21061		TRE	LOC_Os10g37660	19.5347	4.35727	4.55911		TRE	Bradi3g31410.1	0.924953	4.63926	1.46689

## Sheet: Leaf Gradient
Supplementary Data File S3 Leaf gradient expression of sugar sensors from C4 and C3 grasses, n≥3 except for Setaria viridis n=1. Blank spaces indicate no expression, the gene does not exist in that genome or could not be found within the dataset. Values given as average log2 TPM. Related to Figures 2-5.
Zea mays
Gene	Section 1	Section 2	Section 3	Section 4	Section 5	Section 6	Section 7	Section 8	Section 9	Section 10	Section 11	Section 12	Section 13	Section 14	Section 15
TOR	-0.614267	-0.442955	-1.09214	-1.45929	-1.30727	-2.06924	-0.253917	-0.680593	-1.23857	-0.762404	-1.10625	-0.369941	-0.640619	-0.378496	-0.432707
LST8-1	2.19263	2.86091	2.07946	2.31019	2.40676	-0.324603	1.97472	1.69751	1.87304	1.45155	1.41419	1.19888	1.53702	1.63748	1.74006
RAPTOR1	-0.450719	-0.27991	-0.596102	-0.988961	-0.804894	-2.58822	-0.888142	-1.08666	-0.693967	-1.08048	-0.78305	-0.665352	-0.38274	-0.483109	-0.635808
RAPTOR2	-1.80398	-1.51255	-2.29117	-2.25334	-1.86238	-3.46244	-2.84821	-1.89917	-2.62781	-1.69878	-2.40621	-1.87812	-1.74723	-1.44656	-1.32315
RAPTOR3	1.52994	1.99917	1.17092	1.67429	1.71714	0.344164	1.88575	0.873228	0.0843351	0.757863	0.736692	1.01361	1.29623	1.1342	0.646657
SnRK1α1	1.82544	1.98617	1.51717	1.29675	1.39487	0.160903	1.79492	2.09518	2.08936	1.82596	1.65498	1.87052	1.99545	2.0211	1.64776
SnRK1α2	-0.714775	-1.3411	-1.26908	-2.11576	-0.62737	-2.51426	-0.610735	-0.462604	-0.91121	-0.625908	-0.818413	-0.793675	-2.24733	-0.811298	-0.984659
SnRK1α3	0.273041	-0.198465	-0.57878	-0.624003	0.129546	-1.61173	0.389988	0.446675	0.276024	0.657298	0.342929	0.655325	0.987863	0.439577	0.831881
SnRK1β1	2.01769	-2.42988	-1.94662	-0.996192	0.652418	0.053651	-0.805604	1.68446	1.67361	2.43422	2.2762	2.89013	2.02089	2.60691	2.23527
SnRK1β2	0.924084	1.49791	1.16261	0.898809	0.996946	-2.11825	1.73259	0.487056	0.991491	-0.236763	0.893394	0.346599	0.676459	0.372575	0.455878
SnRK1β3	5.83014	6.09958	6.33476	5.85154	5.66296	3.29861	6.02057	5.38976	5.44537	5.22803	5.212	5.39028	5.65222	5.64457	5.6416
SnRK1γ1	0.0291737	-0.655516	0.442661	-0.705286	-0.247355	3.33272	-0.714221	-0.551925	-0.0524281	0.0282249	-0.302272	-0.25603	-0.0884554	0.0305336	0.0985332
SnRK1γ2	0.59409	-0.470571	-3.13486		-3.94479		-1.7573	-2.274	-1.73541	-2.47139	-3.1613	-2.52764	-3.73367	-3.53353	-4.0601
SnRK1βγ1	1.05682	1.66885	1.56412	0.949034	0.961691	2.92899	1.05405	0.326957	0.145307	0.366951	0.768063	0.121957	0.833619	0.445326	0.458069
SnRK1βγ2	1.60334	2.00252	2.08389	1.79626	1.30603	0.26892	1.18428	1.18674	0.918498	0.995721	0.923943	0.982395	0.848843	1.4279	1.55299
HXK5	1.17613	2.46704	1.84102	1.45722	0.648346	-0.738923	-0.261564	0.491371	-0.599001	-0.370711	0.724632	0.152751	0.880002	0.148182	0.702992
HXK6	3.64107	4.06262	3.52928	3.77705	4.39383	4.15712	4.56357	4.50423	3.58205	3.3899	3.45358	2.85993	3.00777	3.15238	2.93995
TPS1	3.88895	3.29978	3.36572	3.19365	3.71741	3.78318	3.92373	4.15136	4.08248	4.13082	4.09621	4.37462	4.26187	4.22282	4.17392
TPP1	1.4453	2.4225	3.02742	2.87088	2.92984	0.973336	1.99909	2.44934	1.32708	1.46476	1.62003	1.41416	1.41812	1.60987	1.49467
TRE	2.92714	3.75911	2.94577	1.81886	2.71789	1.80763	3.38449	3.03957	2.9594	2.70242	2.85133	2.94748	2.757	2.86752	2.86227
Saccharum spontaneum
Gene	Section 1	Section 2	Section 3	Section 4	Section 5	Section 6	Section 7	Section 8	Section 9	Section 10	Section 11	Section 12	Section 13	Section 14	Section 15
TOR	1.98846	1.63518	1.24945	1.39366	1.50295	1.38174	1.37918	1.12326	1.45721	1.24946	1.34255	1.36409	1.40712	1.38409	1.33756
LST8-1	4.05391	4.1474	4.07323	4.2719	4.23282	4.29088	4.31138	3.98569	4.05385	3.82978	3.70372	3.62735	3.56782	3.60799	3.78165
RAPTOR1	1.36762	0.503296	0.174798	0.460536	0.453128	0.595821	0.242012	0.20704	0.245916	0.0427765	-0.112361	0.236521	-0.0899372	-0.0200122	0.295929
RAPTOR2	2.6228	2.1448	1.56974	1.73531	1.90659	1.53566	1.75546	1.45345	1.70956	1.51671	1.47002	1.38166	1.62081	1.54322	1.6564
RAPTOR3	3.39091	2.9562	2.59488	2.54126	2.60495	2.43761	2.48461	2.30665	2.44099	2.25751	2.23694	2.25828	2.33793	2.18418	2.40987
SnRK1α1	3.01709	2.89628	2.87322	3.0588	3.06012	3.13876	3.33987	3.27272	3.09029	2.77296	2.88052	2.77768	2.78508	2.63668	2.69687
SnRK1α2	2.69153	2.61471	2.491	2.21691	2.61675	2.48635	2.3552	2.42898	2.37565	2.1554	2.18316	2.24805	2.48335	2.47145	2.59587
SnRK1α3	2.66086	1.87136	1.15326	0.421037	1.44104	1.30409	1.00792	1.23387	0.5046	0.166773	-0.970222	0.248533	0.347799	-0.110743	0.363866
SnRK1β1	2.50398	3.29378	3.85163	2.76318	3.36371	3.23932	3.23081	3.48268	3.47263	3.6254	3.7213	3.56592	3.4248	3.3935	3.20979
SnRK1β2	4.68952	4.38617	4.00321	3.55175	3.41636	3.11787	3.13239	2.99804	3.00106	3.02953	3.18899	3.26856	3.4398	3.43026	3.62212
SnRK1β3	3.84331	3.85545	3.34494	3.51478	2.84199	2.60652	3.0096	2.99471	2.51102	2.78928	2.61825	2.54684	2.7802	2.81103	3.04269
SnRK1γ1	2.71391	3.37893	3.81452	3.52196	3.95309	3.75587	3.70078	3.73696	3.1407	2.92397	2.66869	2.29487	2.29924	2.17753	2.37691
SnRK1γ2	-1.75592	-2.60628	-5.20935	-4.96155	-4.02641	-6.05748	-4.84426	-5.73727	-5.67848	-7.4813	#NUM!	-7.2635	#NUM!	-8.11272	-5.90274
SnRK1βγ1	2.88207	2.88876	2.90638	2.87966	3.01017	2.87305	3.08987	2.7997	2.79164	2.63634	2.5945	2.48299	2.48382	2.57364	2.52209
SnRK1βγ2	3.48251	3.46205	3.40687	3.46693	3.57494	3.46068	3.50228	3.35029	3.25676	3.15423	3.01768	2.96587	2.97473	2.87876	3.0997
HXK5	5.04293	5.30174	5.2648	5.02175	4.87871	4.50005	4.22254	3.71084	3.50211	3.20297	3.18809	3.15253	3.12442	3.11857	3.38534
HXK6	2.69641	2.94076	2.81884	2.58105	2.72927	2.76533	2.93823	2.79976	2.95016	2.72481	2.58426	2.50701	2.56743	2.31911	2.12332
TPS1	0.71545	1.50815	1.68693	2.24883	2.1517	2.36661	2.5063	2.18771	2.80121	2.66013	2.59197	2.48426	2.36935	2.21487	1.85431
TPP1	3.77425	4.19298	4.36213	3.84982	4.76599	4.96374	5.18169	5.21717	5.32432	4.98344	5.45564	5.2638	5.24438	5.30635	4.81923
TRE	0.211063	-0.415648	-1.82644	-1.65691	-1.35738	-1.00586	-0.994519	-1.60113	-0.589011	-0.843955	-0.19394	-0.0967684	0.640388	1.00577	1.29513
Sorghum bicolor
Gene	Section 1	Section 2	Section 3	Section 4	Section 5	Section 6	Section 7	Section 8	Section 9	Section 10	Section 11	Section 12	Section 13
TOR	2.79908	2.075	2.17454	1.50438	1.39978	1.0482	1.29857	1.36144	1.61131	1.94109	2.08507	2.1499	2.41705
LST8-1	4.83544	4.52251	4.1416	3.65788	3.4743	3.14065	3.40226	3.60532	3.56327	3.8172	3.61367	3.76593	4.16309
RAPTOR1	3.0534	2.14033	2.02722	1.65366	1.54232	1.55397	1.90212	1.95164	2.10069	2.39556	2.38417	2.23713	2.66964
RAPTOR2	2.92188	2.23961	2.39761	1.9275	1.97062	1.8456	2.11602	2.22658	2.3965	2.425	2.43449	2.5536	2.80653
SnRK1α1	3.25152	3.34813	3.74957	3.45007	3.18464	3.18278	3.44537	3.58375	3.65061	3.71009	3.56313	3.50576	3.75549
SnRK1α2	3.25152	3.34813	3.74957	3.45007	3.18464	3.18278	3.44537	3.58375	3.65061	3.71009	3.56313	3.50576	3.75549
SnRK1α3	3.42885	2.77346	2.94508	2.82869	3.04884	2.87011	3.05184	3.14337	3.27539	3.49938	3.33974	3.43743	3.50821
SnRK1β1	2.68653	2.3085	1.46685	1.14106	1.56025	1.13522	2.24628	2.3373	2.88841	2.78622	2.93786	2.86619	2.54079
SnRK1β2	4.30926	3.71755	3.18682	3.02818	2.84228	2.96201	3.16235	3.27395	3.35235	3.62795	3.40155	3.54121	3.50867
SnRK1β3	5.78045	4.93096	5.17401	4.70152	4.56894	4.76332	4.80806	4.83749	4.35473	4.55028	4.50347	4.83729	4.86469
SnRK1γ1	2.74149	3.06303	2.44341	1.46887	1.30484	1.09511	1.24105	1.32689	1.89504	1.84923	1.5887	1.53711	1.46
SnRK1γ2	#NUM!	#NUM!	#NUM!	#NUM!	-5.04363	-4.95165	#NUM!	#NUM!	-5.26762	-4.89961	-4.177	#NUM!	#NUM!
SnRK1βγ1	4.59864	4.13953	3.85841	3.61089	3.47719	3.34374	3.36678	3.31961	3.39573	3.49069	3.24025	3.4688	3.82835
HXK5	5.71153	4.34863	4.02407	3.79338	3.50769	3.33063	3.30572	3.27424	3.43863	3.31445	3.47653	3.40538	3.17571
HXK6	5.07833	4.58586	4.61815	4.60731	4.36601	4.12902	4.25546	4.43501	4.48159	4.54549	4.48705	4.47788	4.43236
TPS1	2.47076	3.68288	4.28771	4.51704	4.82729	5.04014	5.15023	5.28026	5.29787	5.22642	5.08334	4.94117	4.55452
TPP1	1.44309	1.49162	2.19163	1.26181	1.1953	0.304611	-0.0434343	-0.247009	0.271492	-0.0483187	0.162148	-0.0453912	0.358933
TRE	4.22517	5.56992	5.97444	6.14277	6.34189	6.44645	6.73007	7.23763	7.57665	7.67311	7.6568	7.77106	7.60262
Setaria viridis
Gene	Section 1	Section 2	Section 3	Section 4	Section 5	Section 6	Section 7	Section 8	Section 9	Section 10
TOR	0.770169	0.781787	0.673094	-0.158901	0.756702	0.142911	-0.019884	-0.0177369	0.554614	0.35247
LST8-1	2.845	2.03513	1.14981	1.846	#NUM!	0.336534	0.841005	0.436171	0.84275	1.57219
LST8-2	0.521968	0.77489	-1.72466	-1.63513	#NUM!	#NUM!	-0.644255	-0.917466	-0.799995	-0.193341
RAPTOR1	1.15908	0.361145	0.594712	-0.100883	1.14301	-0.343751	-0.684332	0.645135	-0.142275	0.256373
RAPTOR2	0.239261	0.417331	-0.282232	-1.46521	-1.07135	-0.691075	0.922023	-0.00585188	0.283573	0.73447
SnRK1α1	3.14942	3.58655	3.73065	3.31705	4.34007	3.25409	4.17457	4.13008	4.19712	4.42992
SnRK1α2	2.13565	2.17374	1.98262	1.16141	3.75802	1.57264	2.21981	2.16333	1.94558	2.19201
SnRK1α3	0.49138	0.435094	-0.00742733	-0.695503	#NUM!	-0.836048	0.893886	0.471147	0.410595	-0.0610684
SnRK1β1	3.92483	3.54749	3.35581	2.94157	0.427889	2.72629	2.4512	2.27497	2.59629	2.70959
SnRK1β2	2.2766	4.08879	4.96383	5.09968	6.57309	5.27468	4.86697	4.74964	4.31423	3.88279
SnRK1β3	5.04025	4.40499	4.22591	3.92116	#NUM!	2.65662	3.95255	3.78256	3.89797	5.02026
SnRK1γ1	1.54071	1.59589	1.13029	-0.692718	#NUM!	0.338324	-1.06696	-1.32555	-0.58662	-0.136758
SnRK1γ2	#NUM!	#NUM!	-4.88636	#NUM!	#NUM!	#NUM!	#NUM!	#NUM!	#NUM!	#NUM!
SnRK1βγ1	2.87433	3.04819	2.56074	2.09305	0.931213	2.22611	2.60988	2.42739	2.61676	2.6686
HXK5	5.3496	4.97551	4.23456	3.87315	0.471357	4.04326	4.29427	4.13912	3.91379	3.83323
HXK6	5.91574	6.37099	6.21072	6.01785	5.39305	6.39156	6.4251	6.14127	6.19362	5.88718
TPS1	2.15212	2.75672	2.60543	2.04737	1.72694	2.48859	2.9456	2.93076	3.06462	3.08621
TPP1	4.6992	4.75261	4.29265	3.91246	4.21273	2.97664	3.94386	2.68919	2.46686	1.61026
TRE	-4.7402	-2.3605	-1.89322	-3.8037	#NUM!	-2.63937	-1.13486	-2.08602	-0.96062	-0.513897
Oryza sativa
Gene	Section 1	Section 2	Section 3	Section 4	Section 5	Section 6	Section 7	Section 8	Section 9	Section 10	Section 11
TOR	-1.23109	-1.21273	-1.27402	-1.85059	-1.75653	-1.25299	-0.894636	-1.13824	-2.11266	-0.919561	-1.04022
LST8-1	1.06508	0.984091	1.28388	0.865861	0.723915	1.70332	0.655722	1.26203	1.20127	1.67498	1.37688
RAPTOR1	0.745905	0.529016	0.43149	-0.249052	-0.286779	0.47741	0.644925	0.33649	-0.718083	0.643761	0.460463
RAPTOR2	-0.661624	-0.290864	-0.835777	-1.44444	-1.25149	-0.987942	-0.0524382	-1.22174	-0.939481	-0.733747	-1.10781
SnRK1α1	2.66801	2.44902	2.70215	1.44795	1.81154	3.007	2.47074	1.91564	2.09231	3.04071	2.55566
SnRK1α2	-0.810027	-0.387583	-0.571833	-1.38976	-0.540394	-0.104625	-0.49983	-0.993518	-0.875041	-0.613478	-0.244939
SnRK1α3	0.895415	0.496542	1.02436	-0.0647281	0.63827	1.51695	0.663465	0.78471	0.654601	1.33041	0.88163
SnRK1β1	1.40672	1.18576	1.54793	1.03947	1.31779	1.80745	1.4218	1.18275	1.01355	1.74408	1.24243
SnRK1β2	2.67783	2.64678	2.61207	2.18328	2.31938	3.09126	2.37738	2.67829	2.41896	3.21976	2.94121
SnRK1β3	4.21771	3.89674	3.99019	3.8297	3.73314	4.59753	4.12145	4.60297	4.3246	4.46791	4.09444
SnRK1γ1	2.03413	1.71601	1.99854	1.45751	1.83508	2.48338	1.00318	2.2904	1.78382	2.57981	2.05107
SnRK1γ2	-2.85753	-3.80427	-3.09512	-4.56875	-4.37746	-2.51159	#NUM!	-3.58866	-3.8049	-3.25422	-4.31252
SnRK1βγ1	1.21228	1.22276	1.30708	0.960394	0.452283	1.64499	1.30321	1.2736	1.03541	1.8312	1.37501
HXK5	3.11104	2.95485	3.24519	2.63402	2.62004	3.93975	3.36034	2.72258	2.64654	3.65911	3.83888
HXK6	4.62504	4.9047	4.51076	4.53614	4.2453	4.54219	4.94168	4.40138	4.2639	4.93601	4.74504
TPS1	1.40853	1.43612	1.48026	1.12093	0.972161	1.87967	1.577	1.48335	0.875827	1.94819	1.81313
TPP1	0.852585	-2.83437	-0.295194	-2.2815	0.148586	0.832516	-3.61698	0.292844	0.640665	0.757569	-2.7057
TRE	-1.92756	-2.41231	-2.7513	-3.36958	-3.81301	-0.779205	-2.23893	-2.65672	-2.97679	-1.72025	-1.0694
Brachypodium distachyon
Gene	Section 1	Section 2	Section 3	Section 4	Section 5
TOR	3.96691	4.61623	4.47342	3.31289	3.53834
LST8-1	3.80148	3.95301	3.48337	3.66566	4.51835
RAPTOR1	3.98107	4.44184	4.48078	3.22511	3.69725
RAPTOR3	3.40427	3.67618	3.39453	3.03369	3.59187
SnRK1α1	3.73176	4.30211	4.09973	3.7172	3.97152
SnRK1α2	4.40133	4.59508	4.23905	3.96659	4.6262
SnRK1α3	4.40133	4.59508	4.23905	3.96659	4.6262
SnRK1β1	6.41835	5.1413	5.73963	4.77704	5.09828
SnRK1β2	4.31449	4.53852	4.51277	4.3491	5.22407
SnRK1β3	4.77047	4.31577	4.543	4.70111	5.01115
SnRK1γ1	2.77862	1.9116	1.9055	1.23542	2.11689
SnRK1γ2	#NUM!	#NUM!	#NUM!	#NUM!	-4.98265
SnRK1βγ1	4.82167	5.02615	4.81684	4.0279	4.42286
HXK5	4.11536	4.47022	4.05465	3.99013	4.53009
HXK6	5.89796	6.02253	5.67872	5.4419	5.32039
TPS1	5.03123	5.83656	5.56967	4.81051	4.54373
TPP1	3.12672	3.07816	2.63202	2.46743	2.82064
TRE	1.96614	2.52732	2.36263	1.42911	1.90152

## Sheet: BS-M
Supplementary Data File S4 Bundle sheath and mesophyll expression of sugar sensors from C4 and C3 grasses, n≥3. Blank spaces indicate no expression, the gene does not exist in that genome or could not be found within the dataset. Values given as average TPM. Related to Figures 6.
Zea mays				Sorghum bicolor				Setaia viridis				Setaia italica				Panicum hallii				All C4 grasses
Gene	Bundle sheath	Mesophyll		Gene	Bundle sheath	Mesophyll		Gene	Bundle sheath	Mesophyll		Gene	Bundle sheath	Mesophyll		Gene	Bundle sheath	Mesophyll		Gene	Bundle sheath	Mesophyll
TOR	4.795	3.838		TOR	4.22	1.367		TOR	8.295	6.808		TOR	10.02	11.14		TOR	22.01	11.1		TOR	3.018	2.377
LST8-1	14.77	12.25		LST8-1	14.32	5.571		LST8-1	15.85	21.75		LST8-1	24.95	44.89		LST8-1	16.24	12.32		LST8-1	4.063	3.904
RAPTOR1	4.637	3.982		RAPTOR1	4.328	1.453		LST8-2	2.347	6.274		RAPTOR1	0.1942	0.1505		RAPTOR1	14.96	8.926		RAPTOR1	1.738	1.106
RAPTOR2	2.498	2.219		RAPTOR2	6.92	2.041		RAPTOR1	7.765	7.804		RAPTOR2	10.54	9.788		RAPTOR2	13.9	9.9		RAPTOR2	2.851	2.345
RAPTOR3	1.582	1.055		SnRK1α1	20.23	6.321		RAPTOR2	8.032	8.196		RAPTOR3	8.318	8.313		SnRK1α1	24.85	10.31		SnRK1α1	3.56	3.171
SnRK1α1	2.38	2.237		SnRK1α2	25.68	5.503		SnRK1α1	11.27	16.64		SnRK1α1	17.46	26.04		SnRK1α2	62.17	32.83		SnRK1α2	5.519	4.732
SnRK1α2	13.84	12.95		SnRK1α3	23.45	2.974		SnRK1α2	85.44	68.97		SnRK1α2	108	83.8		SnRK1α3	68.92	44.74		SnRK1α3	5.139	4.072
SnRK1α3	22.35	15.85		SnRK1β1	23.21	26.6		SnRK1α3	31.74	21.32		SnRK1α3	48.19	32.52		SnRK1β1	250.6	273.9		SnRK1β1	6.187	6.4
SnRK1β1	11.16	13.04		SnRK1β2	11.88	6.894		SnRK1β1	170.7	238.8		SnRK1β1	196.6	206.8		SnRK1β2	34.26	37.15		SnRK1β2	3.715	3.758
SnRK1β2	2.737	2.095		SnRK1β3	25.86	21.64		SnRK1β2	13.68	25.17		SnRK1β2	26.86	34.72		SnRK1β3	53.59	64.11		SnRK1β3	5.177	5.223
SnRK1β3	36.99	33.35		SnRK1γ1	120.7	19.09		SnRK1β3	31.28	34.39		SnRK1β3	39.13	46.6		SnRK1γ1	22.26	19.86		SnRK1γ1	5.001	4.383
SnRK1γ1	12.59	11.13		SnRK1γ2	0.06049	0.009173		SnRK1γ1	28.01	19.06		SnRK1γ1	39.12	58.56		SnRK1γ2	0.1803	0.1514		SnRK1βγ1	4.157	4.049
SnRK1γ2	0.1646	0.4696		SnRK1βγ1	14.78	8.815		SnRK1γ2	0.06552	0.04292		SnRK1βγ1	31.16	37.63		SnRK1βγ1	29.97	23.12		HXK5	3.823	3.076
SnRK1βγ1	5.491	5.444		HXK5	21.93	4.125		SnRK1βγ1	24.21	30.02		HXK5	25.17	36.11		HXK5	16.9	7.936		HXK6	4.563	3.97
SnRK1βγ2	6.631	6.715		HXK6	46.09	15.91		HXK5	20.36	18.05		HXK6	20.73	23.85		HXK6	20.01	7.54		TPS1	5.357	1.266
HXK5	3.075	2.071		TPS1	78.69	2.885		HXK6	32.37	37.8		TPS1	57.43	1.215		TPS1	40.83	2.817		TPP1	3.823	3.622
HXK6	13.02	9.039		TPP1	3.884	0.6491		TPS1	43.22	1.453		TPP1	30	27.53		TPP1	22.03	18.48		TRE	3.294	3.205
TPS1	17.38	6.565		TRE	122.5	89.4		TPP1	25.35	83.84		TRE	3.026	4.635		TRE	29.97	23.12
TPP1	10.3	12.86						TRE	1.516	1.433
TRE	5.657	5.175
